# Supplementary material for: Brain endothelial cells promote breast cancer cell extravasation to the brain via EGFR-DOCK4-RAC1 signalling
Source: Commun Biol. 2024 May 18;7:602. doi: 10.1038/s42003-024-06200-x (PMC11102446; doi:10.1038/s42003-024-06200-x)
Supplement: Supplementary file 2 — Supplementary Data 1 [file 42003_2024_6200_MOESM2_ESM.xlsx]

## Sheet: Fig.1C, E, H
Galloni et al.
Figure 1
Panel C							Panel E					Panel H
Cell Confluency							Luminescent Intensity					% Cancer Cells
Day 0			Day 3				Day 15		Day 20			IN		OUT
Non silencing	DOCK4 sh1	DOCK4 sh2	Non silencing	DOCK4 sh1	DOCK4 sh2		Non silencing	DOCK4 sh2	Non silencing	DOCK4 sh2		Non silencing	DOCK4 sh2	Non silencing	DOCK4 sh2
15.2748	11.1858	11.1858	62.217	57.6181	11.1858		77700000	63900000	212000000	5180000		13.253	42.6966	74	57.3034
11.6437	11.764	11.764	56.9944	60.183	11.764		2300000	2380000	7730000	16100000		26	93.3333	86.747	6.66667
12.8825	9.91567	9.91567	58.0079	54.5332	9.91567		1630000	67800000	336000000	7980000		34.9315	64.9123	65.0685	35.0877
							1630000	2700000	12000000	35500000		34.9593	56	65.0407	44
							12700000	1450000	5520000	376000000		46.1538	59.0476	53.8462	40.9524
							36200000	42900000	191000000	122000000
							42100000	3110000	14100000	140000
							387000	15400000	84300000	250000000

## Sheet: Fig. 2D
Galloni et al.
Figure 2
Panel D
Intercalated Cells (% Total)
30 min			60 min			120 min			180 min			240 min			300 min
Non silencing	DOCK4 sh1	DOCK4sh2	Non silencing	DOCK4 sh1	DOCK4sh2	Non silencing	DOCK4 sh1	DOCK4sh2	Non silencing	DOCK4 sh1	DOCK4sh2	Non silencing	DOCK4 sh1	DOCK4sh2	Non silencing	DOCK4 sh1	DOCK4sh2
35.2477	6.67016	23.3808	52.7158	16.4987	39.7369	65.868	22.7148	54.829	70.6354	27.3418	59.6878	75.8459	31.4381	61.0359	79.6044	33.2515	66.1078
9.64452	9.48384	11.2923	23.7766	20.4993	17.5916	38.7706	31.4806	22.972	47.0028	38.725	37.63	53.4889	44.9692	43.11	58.6723	50.3921	50.03
26.37	18.6	4.47252	38.39	26.06	16.1668	50.61	33.2	26.5651	57.97	40.43	25.9784	62.39	44.83	39.987	71.82	50.2	52.987

## Sheet: Fig. 2E, G, H
Galloni et al.
Figure 2
Panel E				Panel G				Panel H
Adhered Cells (% Control)				Intercalated Cells (% Total)				Adhered Cells (% Control)
Non silencing	DOCK4 sh1	DOCK4 sh2		Non silencing	Rac1sh1	Rac1 sh2		Non silencing	Rac1sh1	Rac1 sh2
100	116.583	121.511		58.58	40.42	43.96		100	140.654	182.859
100	26.2626	90.8051		60.61	41.45	24.78		100	99.9809	99.0266
100	145.692	119.807		47.44	10.85	11.68		100	143	158

## Sheet: Fig. 3A, C
Galloni et al.
Figure 3
Panel A				Panel C
Aspect Ratio Prior Intercalation				Aspect Ratio
Non silencing	DOCK4sh1	DOCK4 sh2		MEM			EC M			HCMEC/D3			HUVEC
2.08798	1.26612	1.19047		Non silencing	DOCK4sh1	DOCK4 sh2	Non silencing	DOCK4sh1	DOCK4 sh2	Non silencing	DOCK4sh1	DOCK4 sh2	Non silencing	DOCK4sh1	DOCK4 sh2
1.87842	1.3231	1.25809		1.83741	2.49524	2.09528	2.70926	2.72516	2.04919	10.3229	2.93478	3.47768	2.63795	2.96349	2.15177
1.9274	1.21541	1.17		1.35585	1.9752	1.77785	2.33969	2.42687	1.52573	8.99	1.58544	1.75368	2.02778	2.31331	1.96533
				1.73957	1.58711	1.79307	2.32392	2.47462	1.49994	7.09713	2.08354	2.44468	1.44838	1.91091	2.0609

## Sheet: Fig. 3E, F, G, H 
Galloni et al.
Figure 3
Panel E							Panel F							Panel G							Panel H
Aspect Ratio							Aspect Ratio							No. Filopodia/Cell							No. of Filopodia/Cell
MEM			EGF				MEM			TGF-b				MEM			EGF				MEM			TGF-b
Non silencing	DOCK4sh1	DOCK4 sh2	Non silencing	DOCK4sh1	DOCK4 sh2		Non silencing	DOCK4sh1	DOCK4 sh2	Non silencing	DOCK4sh1	DOCK4 sh2		Non silencing	DOCK4sh1	DOCK4 sh2	Non silencing	DOCK4sh1	DOCK4 sh2		Non silencing	DOCK4sh1	DOCK4 sh2	Non silencing	DOCK4sh1	DOCK4 sh2
2.57138	2.36663	1.42451	5.11526	2.40381	2.36206		2.20344	1.6871	2.15714	1.34725	2.0101	1.2405		16.3333	18.4	12.4	26.6667	23.4333	28.3333		16.5	19.2	19.3333	21.1667	22.0667	20.3333
2.57138	2.36663	1.42451	5.11526	2.40381	2.36206		1.57107	1.60395	1.77618	1.23795	1.45238	1.3853		18.5667	11.6333	9.26667	27.6667	27.2667	30.1		19.1333	18.8333	18.9	27.6333	19.1667	20
1.8217	2.60825	2.18993	4.92126	2.42312	2.80455		1.5402	1.92875	1.95674	1.38862	2.03237	1.48265		20.9007	13.9873	19.0263	31.3309	25.9876	32.6842		25.3667	18.7	22.6	27.2333	21.5667	21.2333

## Sheet: Fig. 3J, K
Galloni et al.
Figure 3
Panel J							Panel K
Aspect Ratio							No. Filopoia/Cell
MEM			EGF				MEM			EGF
Non silencing	Rac1 sh1	Rac1 sh2	Non silencing	Rac1 sh1	Rac1 sh2		Non silencing	Rac1 sh1	Rac1 sh2	Non silencing	Rac1 sh1	Rac1 sh2
1.83911	1.58947	1.75648	3.43318	1.5435	1.59439		12.7	11.4333	13.8	23.1	20.2667	22.1333
2.57138	1.95624	2.01451	5.11526	1.70197	1.3402		11.2667	15.0333	15.4	40.8333	42.4667	25.9
2.57138	1.95624	2.01451	5.11526	1.70197	1.3402		15.9667	15.8	16.1667	30.6333	23.3667	56.0333

## Sheet: Fig. 4B
Galloni et al.
Figure 4
Panel B
Aspect Ratio
MEM		EGF		EC M		hCMEC/D3
Parental	Brain	Parental	Brain	Parental	Brain	Parental	Brain
1.41552	1.76066	1.45901	4.78165	1.60206	1.99592	1.74094	4.16069
1.63	2.09056	1.95368	4.81993	2.00061	1.85191	1.67961	4.1913
1.40217	1.84	3.41257	4.39	1.73	2.34	1.78	3.64

## Sheet: Fig. 4D
Galloni et al.
Figure 4
Panel D
Aspect Ratio
MEM	EGF	EGF+Afatinib	EGF+SD208 (0.1uM)	EGF+SD208 (1uM)	EGF+Y27632
1.177	3.572	1.164	8.225	2.941	1.862
1.805	7.897	1.222	3.291	5.749	1.177
3.192	1.193	1.395	3.882	2.174	2.076
1.219	1.521	1.343	4.241	1.453	2.901
1.833	1.968	1.145	1.112	1.817	5.369
1.721	3.726	1.25	1.118	5.048	3.647
1.308	1.582	1.685	1.07	8.547	4.197
3.079	1.561	1.096	1.356	2.339	3.794
4.061	1.535	1.031	4.229	1.149	4.067
3.109	3.64	1.525	1.193	1.32	3.64
1.17	1.236	1.659	1.421	1.245	3.875
1.854	1.582	1.362	8.77	1.15	3.805
2.817	3.441	1.445	3.44	3.206	3.611
5.644	3.646	1.098	1.569	2.373	6.743
1.3	2.407	1.187	1.233	1.586	4.407
1.083	4.851	1.4	4.391	1.145	5.369
2.767	3.335	1.048	1.46	11.05	4.871
1.593	2.174	1.959	3.567	6.991	4.04
1.456	2.346		2.112	1.226	3.959
1.834	3.923		7.542	1.549	5.154
1.529	2.178		1.128	2.733	4.431
1.213	4.903		1.086	1.23	3.752
1.129	1.403		1.146	1.605	6.782
5.331	1.372		5.518	1.234	4.638
1.416	3.667		3.566	1.575	7.236
1.063	2.646		1.708	2.356	3.849
1.392	4.144		1.339	1.093	6.677
1.481	1.116		6.313	1.838	4.447
1.762	5.262		1.167	8.338	4.914
2.271	2.165		5.381	2.652	2.943
1.822	3.019		3.777	1.253	4.3
1.425	2.039		1.185	2.494	1.477
1.4	1.857		5.55	2.055	4.74
1.13	2.393		1.862	1.048	1.975
4.676	1.423		1.223	2.664	1.344
4.287	1.265		1.837	2.615	2.572
1.899	1.13		1.278	2.534	3.956
1.199	1.149		5.129	1.049	9.24
1.352	2.226		1.733	1.082	1.247
2.099	4.448		1.207	1.102	2.936
1.608	1.052		1.41	1.364	3.941
1.061	7.619		1.243	1.533	2.962
1.585	2.068		2.723	2.836	5.274
1.072	2.161		1.341	5.489
1.432	1.191		1.283	6.163
1.823	2.157		2.503	5.089
1.246	4.953		3.53
1.972	4.907		1.569
1.635	13.98		2.618
1.611	1.086		3.079
1.624	1.35		4.046
1.78	1.863		2.046
1.468	1.663
	1.561
	1.287
	1.041
	3.469
	3.878

## Sheet: Fig. 4F
Galloni et al.
Figure 4
Panel F
Aspect Ratio
MEM		EGF		EC M		hCMEC/D3
Con	Afatinib	Con	Afatinib	Con	Afatinib	Con	Afatinib
1.70809	1.75043	3.65639	1.49749	1.82871	1.37703	4.59158	1.19445
1.95445	1.33053	5.27634	1.24612	1.53946	1.54802	4.82455	1.12053
3.07694	1.24808	4.3118	1.33162	3.20122	1.00261	6.91341	1.14261

## Sheet: Fig. 5D, E
Galloni et al.
Figure 5
Panel D									Panel E
Aspect Ratio									No. of Filopodia/Cell
MEM				EGF					MEM				EGF
NonTarg si	DOCK9ot10 si	DOCK9ot11 si	CDC42 si	NonTarg si	DOCK9ot10 si	DOCK9ot11 si	CDC42 si		NonTarg si	DOCK9ot10 si	DOCK9ot11 si	CDC42 si	NonTarg si	DOCK9ot10 si	DOCK9ot11 si	CDC42 si
1.43482	1.90821	1.77364	1.48467	3.51169	1.69682	1.31123	2.63964		17.7667	13.8667	12.6333	13.5333	23.1667	21.9	21.6	35.4333
2.15851	1.71643	2.10643	2.25303	4.25769	2.01463	2.02267	2.35145		13.4667	16.8	13.8	10.3	36.6667	26.8	25.9667	21.5667
2.11103	1.72131	2.02754	1.85741	4.0722	1.39908	1.69718	1.99493		12.5	12.5	10.7667	10.9	37.7	40.1	37.0667	40.5667
1.90145

[truncated: 1 more sheets: Fig. 5G, H, J, K]
